# Supplementary material for: Single-molecule capture, release, and dynamical manipulation via reversible electrokinetic confinement (RECON)
Source: Sci Adv. 2025 Sep 17;11(38):eadv8863. doi: 10.1126/sciadv.adv8863 (PMC13155539; doi:10.1126/sciadv.adv8863)
Supplement: Supplementary file 2 — Movies S1 to S6 [file sciadv.adv8863_movies_s1_to_s6.zip]

Archive with 6 entries (6 files):
- sciadv.adv8863_movie_s6.mp4
- sciadv.adv8863_movie_s5.mp4
- sciadv.adv8863_movie_s4.mp4
- sciadv.adv8863_movie_s3.mp4
- sciadv.adv8863_movie_s2.mp4
- sciadv.adv8863_movie_s1.mp4
